# Supplementary material for: The Motility of β-Cyclodextrins Threaded on the Polyrotaxane Based Triblock Polymer and Its Influences on Mechanical Properties
Source: Materials (Basel). 2024 Jul 30;17(15):3757. doi: 10.3390/ma17153757 (PMC11313138; doi:10.3390/ma17153757)
Supplement: Supplementary file 1 [file materials-17-03757-s001.zip]

Archive with 1 entries (1 files):
- materials-3121210-supplementary.pdf
